# Supplementary material for: Factors Affecting the Vitamin C Dose-Concentration Relationship: Implications for Global Vitamin C Dietary Recommendations
Source: Nutrients. 2023 Mar 29;15(7):1657. doi: 10.3390/nu15071657 (PMC10096887; doi:10.3390/nu15071657)
Supplement: Supplementary file 1 [file nutrients-15-01657-s001.zip]

Archive with 1 entries (1 files):
- nutrients-2276364-supplementary.pdf
